# Supplementary material for: Secondary analysis of GenRED data (Genetics of Recurrent Early-Onset major Depression) using MERLIN
Source: Eur Arch Psychiatry Clin Neurosci. 2025 Apr 26;276(2):723–9. doi: 10.1007/s00406-025-02014-y (PMC12953334; doi:10.1007/s00406-025-02014-y)
Supplement: Supplementary file 1 — Supplementary Material 1 [file 406_2025_2014_MOESM1_ESM.xlsx]

## Sheet: Sheet1
Supplementary Table 1. Markers with nominal significance linkage (P ≤ 0.05) in either NPL-all or NPL-pair analyses to recurrent early-onset depression using MERLIN.
Chromosome	Marker	Nearest genes (symbol)	Nearest genes (name)	Chr Position (cM)	Genome position	Chr Position (bp)	NPL-all-LOD	p-value-NPL-all	NPL-pairs-LOD	p-value-NPL-pairs	Disorders linked to the locus	PMID
9	D9S1826	PAEP | OBP2A	progestagen-associated endometrial protein | odorant binding protein 2A	157.73	1849.49	135561126	1.21	0.009*	1.6	0.003*	Cannabis dependence	17169504
9	D9S1838	EHMT1	euchromatic histone-lysine N-methyltransferase 1	161.73	1853.49	137743964	1.05	0.014*	1.41	0.005*	Schizophrenia	9285963
17	D17S2196	NT5M | MED9	5',3'-nucleotidase, mitochondrial | mediator complex subunit 9	47.32	2898.88	17364299	1.01	0.02*	0.72	0.03*	Fibromyalgia	23280346
7	D7S3056	FOXK1 | SDK1	forkhead box K1 | sidekick cell adhesion molecule 1	8.69	1353.01	4455712	0.99	0.02*	1	0.02*	Neural tube defects	15831595
21	D21S1440	-	-	45.39	3345.82	37769324	0.92	0.02*	0.78	0.03*	Blood pressure	11255245
9	D9S2157	GBGT1	globoside alpha-1,3-N-acetylgalactosaminyltransferase 1	146.54	1838.3	133161774	0.9	0.02*	1.31	0.007*	Blood pressure	11255245
17	D17S975	SSH2	slingshot protein phosphatase 2	52.78	2904.34	29786105	0.81	0.03*	0.59	0.05*	Multiple sclerosis	17548436
20	D20S103	CSNK2A1 | TCF15	casein kinase 2, alpha 1 polypeptide | transcription factor 15 (basic helix-loop-helix)	2.52	3210.07	580337	0.78	0.03*	0.75	0.03*	T2D, Parkinsonism	11246891, 15596609
21	D21S2055	PCP4 | IGSF5	Purkinje cell protein 4 | immunoglobulin superfamily, member 5	49.25	3349.68	39821167	0.75	0.03*	0.66	0.04*	-
3	D3S1764	RBP2 | LOC100507291	retinol binding protein 2, cellular | uncharacterized LOC100507291	145.53	669.89	139480006	0.74	0.03*	0.9	0.02*	Blepharophimosis-ptosis-epicanthus inversus syndrome	16762234
11	D11S968	IGSF9B	immunoglobulin superfamily, member 9B	152.45	2183.14	133950127	0.74	0.03*	0.77	0.03*	Gallbladder wall thickness, colorectal carcinoma	18505042, 8707952
2	D2S442	THSD7B	thrombospondin type 1 domain containing 7B	149.66	415.825	136505602	0.72	0.03*	0.8	0.03*	-
13	D13S325	TNFSF11	tumor necrosis factor (ligand) superfamily, member 11	44.38	2395.21	42600883	0.72	0.03*	0.73	0.03*	-
13	D13S894	-	-	38.54	2389.37	38164372	0.69	0.04*	0.72	0.03*	Anorexia nervosa	11912184
17	D17S1880	MYO1D	myosin ID	55.6	2907.16	32688669	0.67	0.04*	0.49	0.07	Heroin dependence	18538955
3	D3S4523	-	-	126.98	651.34	121173229	0.66	0.04*	0.79	0.03*	Autosomal recessive nonsyndromic hearing impairment locus	15641023
11	D11S1344	PHF21A | LOC101928894	PHD finger protein 21A | uncharacterized LOC101928894	63.51	2094.2	46147024	0.66	0.04*	0.44	0.08	Nicotine dependence	16960812
2	D2S1399	ACVR2A	activin A receptor type IIA	154.73	420.895	147456587	0.64	0.04*	0.76	0.03*	Dyslexia	15753956
8	D8S560	GFRA2	GDNF family receptor alpha 2 | GDNF family receptor alpha 2 | GDNF family receptor alpha 2	37.69	1564.98	21747224	0.63	0.04*	0.81	0.03*	Blood pressure	12862202
2	D2S1777	LOC101927948 | LOC101927967	uncharacterized LOC101927948 | uncharacterized LOC101927967	102.5	368.665	78306773	0.62	0.05*	0.5	0.07	Suicidal tendency and bipolar disorder	17046723
3	D3S2460	-	-	124.9	649.26	117685886	0.62	0.05*	0.76	0.03*	-
10	D10S1426	KIAA1462	KIAA1462	57.66	1911.16	30208437	0.62	0.05*	0.55	0.06	Schizophrenia	9674974
10	D10S1208	CUL2	cullin 2	61.83	1915.33	34980271	0.62	0.05*	0.54	0.06	Renal function in T2D	18307454
2	D2S1790	TRABD2A	TraB domain containing 2A	106.13	372.295	84851963	0.61	0.05*	0.46	0.07	Anorexia nervosa	11912184
8	D8S136	-	-	39.17	1566.46	22575882	0.6	0.05*	0.77	0.03*	Pulse pressure	12874090
8	D8S1119	ATP6V0D2 | SLC7A13	ATPase, H+ transporting, lysosomal 38kDa, V0 subunit d2 | solute carrier family 7 (anionic amino acid transporter), member 13	94.31	1621.6	86166196	0.59	0.05*	0.82	0.03*	Achromatopsia	10330355
6	D6S1009	NHEG1	neuroblastoma highly expressed 1	138.76	1292.84	136984919	0.58	0.05*	0.65	0.04*	Metabolic syndrome	24550737
8	D8S2324	RDH10-AS1	RDH10 antisense RNA 1	87.13	1614.42	73344193	0.57	0.05*	0.73	0.03*	Atopy	17103228
13	D13S1493	STARD13	StAR-related lipid transfer domain containing 13	31.76	2382.59	33449723	0.57	0.05*	0.61	0.05*	Bipolar disorder	12660801
6	D6S1848	-	-	149.35	1303.42	36108665	0.53	0.06	0.69	0.04*	-
3	D3S1744	-	-	153.36	677.72	147374734	0.52	0.06	0.67	0.04*	-
8	D8S14	-	-	104.28	1631.57		0.4	0.09	0.64	0.04*	-
15	D15S165	MTMR10	myotubularin related protein 10	22.64	2612.12	30969909	0.44	0.08	0.6	0.05*	ADHD	11803515
2	D2S2944	SPAG16	sperm associated antigen 16	210.51	476.675	213725643	0.48	0.07	0.58	0.05*	Recurrent early-onset depression	12082563
6	D6S474	RFPL4B	ret finger protein-like 4B	115.66	1269.74	112563121	0.48	0.07	0.58	0.05*	Alcohol dependence	10597459
8	D8S1132	-	-	112.75	1640.04	106316644	0.34	0.1	0.57	0.05*	-
2	D2S434	DIRC3	disrupted in renal carcinoma 3	216.01	482.175	217714410	0.48	0.07	0.55	0.05*	Crohn's disease	9288120
