# Supplementary material for: Secondary analysis of GenRED data (Genetics of Recurrent Early-Onset major Depression) using MERLIN
Source: Eur Arch Psychiatry Clin Neurosci. 2025 Apr 26;276(2):723–9. doi: 10.1007/s00406-025-02014-y (PMC12953334; doi:10.1007/s00406-025-02014-y)
Supplement: Supplementary file 2 — Supplementary Material 2 [file 406_2025_2014_MOESM2_ESM.xlsx]

## Sheet: Legend
Column	Legend
Pathway identifier	Identifier of the pathway in Reactome (https://reactome.org/)
Pathway name	Name of the pathway
#Entities found	Number of submitted entities (i.e., encoded proteins) that are part of this pathway
#Entities total	Total number of entities (i.e., encoded proteins) in the pathway
Entities ratio	The proportion of Reactome pathway molecules represented by this pathway
Entities p-value	The result of the statistical test for over-representation of submitted entries in this pathway
Entities FDR	False discovery rate indicating corrected over-representation probability calculated using Benjamani-Hochberg method
#Reactions found	The number of reactions in the pathway that are represented by at least one entity in the submitted data set
#Reactions total	The number of reactions in the pathway that contain the submitted entry
Reactions ratio	The proportion of Reactome reactions represented by this pathway
Submitted entities found	Submitted entities (genes) mapped to the corresponding pathway
Mapped entities	Corresponding proteins (using Uniprot identifies) for submitted entries mapped to the corresponding pathway

## Sheet: Table 2
Supplementary Table 2. Pathway Analysis Summary Including Entity and Reaction Counts, Ratios, and Statistical Significance.
Pathway identifier	Pathway name	#Entities found	#Entities total	Entities ratio	Entities p-value	Entities FDR	#Reactions found	#Reactions total	Reactions ratio	Submitted entities found	Mapped entities
R-HSA-1266738	Developmental Biology	6	1392	0.117667	0.24441	0.258787	41	909	0.0621666	RBP2;CSNK2A1;CUL2;MED9;GFRA2;ACVR2A	Q9NWA0;P27037;P29375;P68400;O00451;Q13617
R-HSA-1430728	Metabolism	6	2214	0.187151	0.689424	0.689424	12	2098	0.143482	MTMR10;RBP2;CSNK2A1;MED9;NT5M	Q9NWA0;Q9NXD2;P50120;Q8TCD5;P68400;Q9NPB1
R-HSA-162582	Signal Transduction	5	2621	0.221555	0.925536	0.925536	23	2568	0.175626	STARD13;CSNK2A1;ATP6V0D2;GFRA2;ACVR2A	P27037;P68400;Q9Y3M8;Q8N8Y2;O00451
R-HSA-2262752	Cellular responses to stress	4	780	0.0659341	0.211176	0.258787	24	492	0.0336479	CSNK2A1;CUL2;EHMT1;ATP6V0D2	P68400;Q9H9B1;Q8N8Y2;Q13617
R-HSA-8953897	Cellular responses to stimuli	4	794	0.0671175	0.220245	0.258787	24	523	0.035768	CSNK2A1;CUL2;EHMT1;ATP6V0D2	P68400;Q9H9B1;Q8N8Y2;Q13617
R-HSA-392499	Metabolism of proteins	4	2067	0.174725	0.895968	0.895968	14	830	0.0567638	THSD7B;CSNK2A1;CUL2;FOXK1	P68400;P85037;Q13617;Q9C0I4
R-HSA-1643685	Disease	4	2194	0.185461	0.921716	0.921716	5	1910	0.130625	THSD7B;CSNK2A1;MED9;PHF21A	Q9NWA0;Q96BD5;P68400;Q9C0I4
R-HSA-4839726	Chromatin organization	3	238	0.0201183	0.0355051	0.258787	6	85	0.00581316	RBP2;EHMT1;PHF21A	Q96BD5;P29375;Q9H9B1
R-HSA-3247509	Chromatin modifying enzymes	3	238	0.0201183	0.0355051	0.258787	6	85	0.00581316	RBP2;EHMT1;PHF21A	Q96BD5;P29375;Q9H9B1
R-HSA-422475	Axon guidance	3	553	0.0467456	0.236172	0.258787	26	294	0.0201067	CSNK2A1;CUL2;GFRA2	P68400;O00451;Q13617
R-HSA-9675108	Nervous system development	3	579	0.0489434	0.25754	0.258787	26	320	0.0218848	CSNK2A1;CUL2;GFRA2	P68400;O00451;Q13617
R-HSA-556833	Metabolism of lipids	3	766	0.0647506	0.415057	0.415057	4	850	0.0581316	MTMR10;CSNK2A1;MED9	Q9NWA0;Q9NXD2;P68400
R-HSA-9824446	Viral Infection Pathways	3	1057	0.0893491	0.635371	0.635371	4	743	0.0508138	CSNK2A1;MED9;PHF21A	Q9NWA0;Q96BD5;P68400
R-HSA-5663205	Infectious disease	3	1354	0.114455	0.796536	0.796536	4	982	0.0671591	CSNK2A1;MED9;PHF21A	Q9NWA0;Q96BD5;P68400
R-HSA-597592	Post-translational protein modification	3	1461	0.1235	0.83852	0.83852	13	542	0.0370674	THSD7B;CUL2;FOXK1	P85037;Q13617;Q9C0I4
R-HSA-168256	Immune System	3	2220	0.187658	0.975822	0.975822	13	1687	0.115374	CUL2;TNFSF11;ATP6V0D2	Q8N8Y2;Q13617;O14788
R-HSA-9820952	Respiratory Syncytial Virus Infection Pathway	2	133	0.0112426	0.0619083	0.258787	3	99	0.00677062	CSNK2A1;MED9	Q9NWA0;P68400
R-HSA-5633007	Regulation of TP53 Activity	2	160	0.0135249	0.0851992	0.258787	3	97	0.00663384	CSNK2A1;EHMT1	P68400;Q9H9B1
R-HSA-1483257	Phospholipid metabolism	2	211	0.017836	0.134841	0.258787	2	205	0.01402	MTMR10;CSNK2A1	Q9NXD2;P68400
R-HSA-3700989	Transcriptional Regulation by TP53	2	361	0.0305156	0.300981	0.300981	3	257	0.0175763	CSNK2A1;EHMT1	P68400;Q9H9B1
R-HSA-212436	Generic Transcription Pathway	2	1268	0.107185	0.910158	0.910158	9	879	0.0601149	CSNK2A1;EHMT1	P68400;Q9H9B1
R-HSA-73857	RNA Polymerase II Transcription	2	1392	0.117667	0.935987	0.935987	9	940	0.0642867	CSNK2A1;EHMT1	P68400;Q9H9B1
R-HSA-74160	Gene expression (Transcription)	2	1588	0.134235	0.963294	0.963294	10	1101	0.0752975	CSNK2A1;EHMT1	P68400;Q9H9B1
